# Supplementary material for: Screening, optimization, and ADMET evaluation of HCJ007 for pancreatic cancer treatment through active learning and dynamics simulation
Source: Front Chem. 2024 Nov 25;12:1482758. doi: 10.3389/fchem.2024.1482758 (PMC11626003; doi:10.3389/fchem.2024.1482758)
Supplement: Supplementary file 1 [file DataSheet3.CSV]

Compound	HCJ007
LogS	-2.953
LogD	0.263
LogP	-0.293
Pgp-inh	0
Pgp-sub	0.673
HIA	0.057
F(20%)	0.181
F(30%)	0.008
Caco-2	-5.835
MDCK	9.02E-06
BBB	0.405
PPB	61.79%
VDss	0.532
Fu	33.57%
CYP1A2-inh	0.086
CYP1A2-sub	0.07
CYP2C19-inh	0.08
CYP2C19-sub	0.05
CYP2C9-inh	0.263
CYP2C9-sub	0.932
CYP2D6-inh	0.009
CYP2D6-sub	0.308
CYP3A4-inh	0.026
CYP3A4-sub	0.031
CL	9.588
T12	0.921
hERG	0.007
H-HT	0.118
DILI	0.52
Ames	0.103
ROA	0.008
FDAMDD	0.251
SkinSen	0.197
Carcinogenicity	0.002
EC	0.003
EI	0.024
Respiratory	0.003
BCF	0.137
IGC50	2.191
LC50	2.656
LC50DM	2.061
NR-AR	0.005
NR-AR-LBD	0.001
NR-AhR	0.154
NR-Aromatase	0.002
NR-ER	0.123
NR-ER-LBD	0.011
NR-PPAR-gamma	0.001
SR-ARE	0.086
SR-ATAD5	0.004
SR-HSE	0.011
SR-MMP	0.186
SR-p53	0.006
MW	310.13
Vol	296.967
Dense	1.044
nHA	9
nHD	6
TPSA	139.79
nRot	9
nRing	1
MaxRing	6
nHet	9
fChar	0
nRig	9
Flex	1
nStereo	0
NonGenotoxic_Carcinogenicity	0
LD50_oral	0
Genotoxic_Carcinogenicity_Mutagenicity	1
SureChEMBL	0
NonBiodegradable	1
Skin_Sensitization	11
Acute_Aquatic_Toxicity	0
Toxicophores	6
QED	0.349
Synth	2.463
Fsp3	0.308
MCE-18	10
Natural Product-likeness	-0.758
Alarm_NMR	3
BMS	0
Chelating	0
PAINS	0
Lipinski	Accepted
Pfizer	Accepted
GSK	Accepted
GoldenTriangle	Accepted
