# Supplementary material for: Screening, optimization, and ADMET evaluation of HCJ007 for pancreatic cancer treatment through active learning and dynamics simulation
Source: Front Chem. 2024 Nov 25;12:1482758. doi: 10.3389/fchem.2024.1482758 (PMC11626003; doi:10.3389/fchem.2024.1482758)
Supplement: Supplementary file 2 [file DataSheet1.CSV]

CMNPD	MMGBSA dG Bind	Lig Strain Energy	State Penalty	docking score
18775	-73.52	4.051	0	-10.437
8663	-72.62	8.891	0	-10.774
8801	-71.32	9.497	0	-10.186
9511	-71.01	7.035	0	-10.326
8904	-70.96	6.991	0	-10.14
31347	-69.95	7.476	0	-10.152
1792	-69.31	9.173	0	-10.038
11566	-67.54	9.752	0	-10.075
8875	-63.03	7.986	0	-10.083
30653	-62.76	7.047	0	-10.275
18677	-61.72	7	0	-11.644
18987	-61.69	7.318	0	-10.843
8819	-60.47	9.694	0	-10.036
