# Supplementary material for: Screening, optimization, and ADMET evaluation of HCJ007 for pancreatic cancer treatment through active learning and dynamics simulation
Source: Front Chem. 2024 Nov 25;12:1482758. doi: 10.3389/fchem.2024.1482758 (PMC11626003; doi:10.3389/fchem.2024.1482758)
Supplement: Supplementary file 3 [file DataSheet2.CSV]

Compound	CMNPD11566
LogS	-3.594
LogD	3.412
LogP	3.945
Pgp-inh	0.003
Pgp-sub	0.143
HIA	0.009
F(20%)	0.003
F(30%)	0.989
Caco-2	-4.636
MDCK	2.23E-05
BBB	0.834
PPB	97.06%
VDss	0.499
Fu	3.17%
CYP1A2-inh	0.917
CYP1A2-sub	0.701
CYP2C19-inh	0.846
CYP2C19-sub	0.099
CYP2C9-inh	0.876
CYP2C9-sub	0.967
CYP2D6-inh	0.56
CYP2D6-sub	0.395
CYP3A4-inh	0.627
CYP3A4-sub	0.166
CL	12.169
T12	0.913
hERG	0.063
H-HT	0.181
DILI	0.173
Ames	0.438
ROA	0.044
FDAMDD	0.47
SkinSen	0.936
Carcinogenicity	0.379
EC	0.003
EI	0.045
Respiratory	0.501
BCF	0.528
IGC50	3.643
LC50	4.589
LC50DM	5.097
NR-AR	0.188
NR-AR-LBD	0.19
NR-AhR	0.956
NR-Aromatase	0.141
NR-ER	0.59
NR-ER-LBD	0.841
NR-PPAR-gamma	0.923
SR-ARE	0.906
SR-ATAD5	0.732
SR-HSE	0.927
SR-MMP	0.908
SR-p53	0.831
MW	347.17
Vol	365.116
Dense	0.951
nHA	6
nHD	3
TPSA	95.86
nRot	10
nRing	1
MaxRing	6
nHet	6
fChar	0
nRig	10
Flex	1
nStereo	0
NonGenotoxic_Carcinogenicity	1
LD50_oral	0
Genotoxic_Carcinogenicity_Mutagenicity	2
SureChEMBL	0
NonBiodegradable	1
Skin_Sensitization	13
Acute_Aquatic_Toxicity	3
Toxicophores	7
QED	0.219
Synth	2.776
Fsp3	0.368
MCE-18	10
Natural Product-likeness	0.821
Alarm_NMR	4
BMS	0
Chelating	0
PAINS	0
Lipinski	Accepted
Pfizer	Accepted
GSK	Accepted
GoldenTriangle	Accepted
